# Supplementary material for: Mjölnir: a miniature triaxial rock deformation apparatus for 4D synchrotron X-ray microtomography
Source: J Synchrotron Radiat. 2020 Oct 16;27(Pt 6):1681–7. doi: 10.1107/S160057752001173X (PMC7642963; doi:10.1107/S160057752001173X)
Supplement: Supplementary file 1 [file s-27-01681-sup1.zip]

Archive with 30 entries (30 files):
- Inventor files/body.ipt
- Inventor files/body_00.idw
- Inventor files/bronze.ipt
- Inventor files/bronze_00.idw
- Inventor files/bush.ipt
- Inventor files/bush_00.idw
- Inventor files/CST-572.ipt
- Inventor files/CST-572-piston.ipt
- Inventor files/Nut.ipt
- Inventor files/Nut_00.idw
- Inventor files/OR1.ipt
- Inventor files/OR2.ipt
- Inventor files/OR3.ipt
- Inventor files/OR4.ipt
- Inventor files/PartA.ipt
- Inventor files/PartA_00.idw
- Inventor files/PartB.ipt
- Inventor files/PartB_00.idw
- Inventor files/PartC.ipt
- Inventor files/PartC_00.idw
- Inventor files/PartD.ipt
- Inventor files/PartD_00.idw
- Inventor files/Press cell.iam
- Inventor files/Press cell_00.idw
- Inventor files/punch 1-8x26.ipt
- Inventor files/punch 1-8x90.ipt
- Inventor files/spacer.ipt
- Inventor files/spacer_00.idw
- Inventor files/UNI 5931 - M 5 x  90 - 0.8 - 22 machined.ipt
- SUPPLEMENTARY INFORMATION S1 MJOLNIR CAD DRAWINGS.pdf
